# Supplementary material for: The effect of a structured medication review on quality of life in Parkinson's disease: The study protocol
Source: Contemp Clin Trials Commun. 2018 Nov 28;13:100308. doi: 10.1016/j.conctc.2018.100308 (PMC6298904; doi:10.1016/j.conctc.2018.100308)
Supplement: Data Profile [file mmc1.xml]

<?xml version="1.0" encoding="UTF-8" standalone="no"?><data:data><datasets><author>n.oonk@mst.nl</author><type>0</type><dataset><value>1</value><reason>No data was used for the research described in the article</reason><comments/></dataset></datasets></data:data>
